# Supplementary material for: A comparison of adult-child and spousal cancer caregivers’ participation in medical decisions
Source: PLoS One. 2024 Jun 13;19(6):e0300450. doi: 10.1371/journal.pone.0300450 (PMC11175391; doi:10.1371/journal.pone.0300450)
Supplement: S2 Table — A. Frequency of caregivers who use different sources of help and info by relation to patient (N = 1206). B. Difference between adult-child and spousal caregivers’ adjusted predicted probabilities of others’ decision-making involvement by type of decision (N = 1171). (ZIP) [file pone.0300450.s004.zip]

Archive with 2 entries (2 files):
- S2B_Table.pdf
- S2A_Table.pdf
